# Supplementary material for: Salicylic Acid Regulates Root Gravitropic Growth via Clathrin-Independent Endocytic Trafficking of PIN2 Auxin Transporter in Arabidopsis thaliana
Source: Int J Mol Sci. 2022 Aug 19;23(16):9379. doi: 10.3390/ijms23169379 (PMC9409447; doi:10.3390/ijms23169379)
Supplement: Supplementary file 1 [file ijms-23-09379-s001.zip]

Archive with 1 entries (1 files):
- ijms-1856340-supplementary.pdf
